# Supplementary material for: Performance comparison of four types of target enrichment baits for exome DNA sequencing
Source: Hereditas. 2021 Feb 17;158:10. doi: 10.1186/s41065-021-00171-3 (PMC7888174; doi:10.1186/s41065-021-00171-3)
Supplement: Supplementary file 1 — Additional file 1. Table S1. [file 41065_2021_171_MOESM1_ESM.xls]

## Sheet: Sheet1
Table S1 Results of capture features for each sample
Platform	sample ID	Mapping Rate	OnTarget Rate	Average Depth	Coverage	Uniformity	Complexity
IDT	S074_5	0.9984	0.86	95.97	0.997261	0.986912	0.8491
	S076_7	0.9986	0.87	105.94	0.997253	0.986929	0.7191
	S232_3	0.9993	0.89	107.67	0.997201	0.989396	0.8207
	S234_5	0.9994	0.89	109.03	0.997238	0.98979	0.8024
Agilent	9	0.9988	0.65	73.34	0.99558	0.970099	0.8707
	10	0.9987	0.64	73.85	0.995693	0.971	0.8339
	11	0.9991	0.64	72.60	0.995693	0.970305	0.8394
	12	0.9989	0.66	74.88	0.995687	0.97127	0.8371
Twist	A298	0.9993	0.72	65.99	0.997626	0.99324	0.8926
	A299	0.9993	0.72	66.92	0.997648	0.993523	0.8563
	A300	0.9993	0.72	66.33	0.997655	0.993471	0.8618
	A301	0.9994	0.72	66.02	0.997647	0.993495	0.8544
Dynegen	A1	0.9981	0.83	96.09	0.99654	0.955411	0.853
	A2	0.9981	0.82	95.13	0.996504	0.954699	0.8014
	A3	0.9978	0.82	97.07	0.996564	0.956127	0.7883
	A7	0.9986	0.81	94.78	0.99651	0.957023	0.7672
